# Supplementary material for: Network pharmacology-based strategy to investigate the mechanisms of artemisinin in treating primary Sjögren’s syndrome
Source: BMC Immunol. 2024 Feb 12;25:16. doi: 10.1186/s12865-024-00605-3 (PMC10860289; doi:10.1186/s12865-024-00605-3)
Supplement: Supplementary file 4 — Additional file 4. [file 12865_2024_605_MOESM4_ESM.xls]

## Sheet: Additional file 1
Additional file 1:Gene Targets of Artemisinin and pSS.15, 8, and 409 artemisinin targets were obtained from the TCMSP, CHEMBEL, and HERB databases, respectively. After deleting duplicates, a total of 412 potential therapeutic targets were obtained.The targets of pSS were obtained from the OMIM, GeneCards, and DisGeNET databases, and a total of 1,495 disease-related targets were included after scr…
Databases	Gene names	Gene Targets of Artemisinin ( After deleting duplicates)	Gene Targets of pSS ( After deleting duplicates)	40 Intersection Targets of Artemisinin and pSS
TCMSP	RELA	RELA	C1DUP	RELA
TCMSP	VEGFA	VEGFA	DEL1	VEGFA
TCMSP	CDK4	CDK4	AGRN	HIF1A
TCMSP	TDP1	TDP1	B3GALT6	CYP3A4
TCMSP	HIF1A	HIF1A	DVL1	SOD2
TCMSP	CYP3A4	CYP3A4	ATAD3A	CFTR
TCMSP	SOD2	SOD2	GNB1	ITGA4
TCMSP	ABCB1	ABCB1	SKI	CTSB
TCMSP	NR1I2	NR1I2	KONDS	NOS2
TCMSP	GSTP1	GSTP1	TP73	CASP3
TCMSP	CYP2B6	CYP2B6	CEP104	MAPK1
TCMSP	NR1I3	NR1I3	NPHP4	CDH1
TCMSP	VEGFC	VEGFC	CHD5	BCL2
TCMSP	GSTA1	GSTA1	ESPN	CXCL12
TCMSP	PRDX4	PRDX4	GLC3B	VTCN1
CHEMBL	NTSR1	NTSR1	PER3	TNFSF10
CHEMBL	CFTR	CFTR	PIK3CD	THBS1
CHEMBL	HTR3A	HTR3A	MTOR	MYCN
CHEMBL	ROS1	ROS1	PLOD1	PSME3
CHEMBL	PPIA	PPIA	CELA2A	ABCA1
CHEMBL	CA9	CA9	SPEN	PRKAR2B
CHEMBL	ITGA4	ITGA4	CLCNKA	ITGB2
CHEMBL	CTSB	CTSB	CLCNKB	F2RL1
HERB	CDK4	NOS2	ATP13A2	TRAPPC10
HERB	CYP2B6	CASP3	PADI3	MUC5AC
HERB	CYP3A4	CASP7	HSPG2	POLR2L
HERB	GSTA1	MAPK1	CDC42	PBX1
HERB	GSTP1	CREB1	WNT4	ELOVL4
HERB	HIF1A	EPHB2	MDS2	MYC
HERB	NOS2	GPX4	GRHL3	TIAM1
HERB	ABCB1	WNT2	ARID1A	BGLAP
HERB	RELA	EIF2S1	PIGV	EIF2AK2
HERB	SOD2	PPARGC1A	SLC9A1	HLA-DQB1
HERB	VEGFA	SNAI1	AHDC1	BLVRB
HERB	VEGFC	CDH1	C1DEL	PRLR
HERB	NR1I2	CDH2	CCDC28B	FOS
HERB	NR1I3	CD14	YRDC	IRF9
HERB	PRDX4	BCL2	COL9A2	MMP9
HERB	TDP1	GABRP	SLC2A1	ID3
HERB	CASP3	BLNK	PTCH2	MME
HERB	CASP7	SIK1	FWS
HERB	MAPK1	CYFIP2	STIL
HERB	CREB1	ID1	ORC1
HERB	EPHB2	PCLO	BSND
HERB	MAPK1	GABARAPL1	MYSM1
HERB	CASP3	ARMCX1	WLS
HERB	CASP7	DYNC2LI1	PBC3
HERB	GPX4	TDRD12	BCL10
HERB	WNT2	DZIP3	HS2ST1
HERB	EIF2S1	TYRP1	WS2B
HERB	VEGFA	STON1	ALG14
HERB	PPARGC1A	MAOB	SASS6
HERB	CREB1	PROS1	COL11A1
HERB	SNAI1	BCKDHB	SLC25A24
HERB	CDH1	FMO5	GPSM2
HERB	CDH2	CXCL12	GNAI3
HERB	CD14	BDH2	KCND3
HERB	BCL2	DAAM1	LRIG2
HERB	GABRP	RAB29	NRAS
HERB	BLNK	DRAM1	VANGL1
HERB	SIK1	PLAGL1	TBX15
HERB	CYFIP2	GALC	PHGDH
HERB	ID1	CEP68	NOTCH2
HERB	PCLO	TSPAN12	ASPG3
HERB	GABARAPL1	MARCH8	DUP1
HERB	ARMCX1	WASF1	RBM8A
HERB	DYNC2LI1	SLC31A2	SCNM1
HERB	TDRD12	MCOLN3	RFX5
HERB	DZIP3	APOBEC3B	PSMB4
HERB	TYRP1	ZNF277	POGZ
HERB	STON1	BANF1	TCHH
HERB	MAOB	DDX43	FLG2
HERB	PROS1	CD302	LOR
HERB	BCKDHB	PDZK1	GATAD2B
HERB	FMO5	APOM	IL6R
HERB	CXCL12	UBL3	ADAR
HERB	BDH2	ATP8A2	KCNN3
HERB	DAAM1	FGFR3	YY1AP1
HERB	RAB29	PPAN	RIT1
HERB	DRAM1	ATP5S	LMNA
HERB	PLAGL1	N4BP2L1	KIRREL1
HERB	GALC	ENPEP	KCNJ10
HERB	CEP68	SLCO4C1	NECTIN
HERB	TSPAN12	BHLHE40	MPZ
HERB	MARCH8	PARP8	NOS1AP
HERB	WASF1	CDC25A	DDR2
HERB	SLC31A2	OAZ3	GPR161
HERB	MCOLN3	KAL1	SLC19A2
HERB	APOBEC3B	LCP1	F5
HERB	ZNF277	ACADSB	MYOC
HERB	BANF1	TSC22D1	FASLG
HERB	DDX43	RRAGD	RC3H1
HERB	CD302	SLC15A2	PDCN
HERB	PDZK1	LOC101930052	RNF2
HERB	APOM	MCM5	BOS2
HERB	UBL3	VTCN1	PRG4
HERB	ATP8A2	ZNF557	CDC73
HERB	FGFR3	FOXC1	CFH
HERB	PPAN	LARP6	CFHR3
HERB	ATP5S	FAM110B	CFHR1
HERB	N4BP2L1	YPEL5	ASPM
HERB	ENPEP	HNMT	KIF14
HERB	SLCO4C1	PON2	DDX59
HERB	BHLHE40	SLC5A3	PKP1
HERB	PARP8	ACAA2	LMOD1
HERB	CDC25A	GPR143	SYT2
HERB	OAZ3	TRIM2	MDM4
HERB	KAL1	PRKD3	MCP
HERB	LCP1	BAG2	IRF6
HERB	ACADSB	ELK3	HHAT
HERB	TSC22D1	GRAMD1C	KCNH1
HERB	RRAGD	RUNDC3B	CENPF
HERB	SLC15A2	TNFSF10	USH2A
HERB	LOC101930052	ATP7B	TGFB2
HERB	MCM5	TTC28	RAB3GAP2
HERB	VTCN1	FOXN3	WDR26
HERB	ZNF557	CISH	LBR
HERB	FOXC1	DCLK1	H3-3A
HERB	LARP6	ACAT1	ADCK3
HERB	FAM110B	CDC6	IBA57
HERB	YPEL5	ANXA8	NUP133
HERB	HNMT	RPL17	SPRTN
HERB	PON2	CTSO	GGPS1
HERB	SLC5A3	TACC1	TBCE
HERB	ACAA2	KCTD3	LYST
HERB	GPR143	SMPDL3A	RYR2
HERB	TRIM2	THBS1	CHRM3
HERB	PRKD3	KCNMB4	SDCCAG8
HERB	BAG2	PLIN2	AKT3
HERB	ELK3	SCPEP1	NLRP3
HERB	GRAMD1C	COL4A6	COLEC11
HERB	RUNDC3B	MYCN	SOX11
HERB	TNFSF10	FGFR2	ODC1
HERB	ATP7B	GCFC2	NBAS
HERB	TTC28	NUDT6	DNMT3A
HERB	FOXN3	ATP6V1G2-DDX39B	ASXL2
HERB	CISH	ZNF226	HADHA
HERB	DCLK1	GALNT4	DRC1
HERB	ACAT1	TTC37	KCNK3
HERB	CDC6	CFD	DPYSL5
HERB	ANXA8	MLLT11	MPV17
HERB	RPL17	ANKRA2	IFT172
HERB	CTSO	PNISR	PPP1CB
HERB	TACC1	CEP170	NLRC4
HERB	KCTD3	SLC39A8	CYP1B1
HERB	SMPDL3A	PDZRN3	SOS1
HERB	THBS1	GOLGA8A	DEL2p21
HERB	KCNMB4	DHRS12	HAAO
HERB	PLIN2	MTRR	PREPL
HERB	SCPEP1	SLC12A5	PIGF
HERB	COL4A6	ZBTB10	TTC7A
HERB	MYCN	NME5	CALM2
HERB	FGFR2	AMIGO3	MSH2
HERB	GCFC2	LOXL1	MSH6
HERB	NUDT6	GBAS	FSHR
HERB	ATP6V1G2-DDX39B	ADAMTSL3	NRXN1
HERB	ZNF226	ARMCX2	DEL2
HERB	GALNT4	ASS1	CCDC88A
HERB	TTC37	PSME3	BCL11A
HERB	CFD	HAUS7	WDPCP
HERB	MLLT11	ANKRD36	RLS7
HERB	ANKRA2	DOCK4	SPRED2
HERB	PNISR	ABCA1	ANTXR1
HERB	CEP170	LOC100652930	NFU1
HERB	SLC39A8	F8	ALMS1
HERB	PDZRN3	RBM14	TPRKB
HERB	GOLGA8A	GEM	STAMBP
HERB	DHRS12	TMEM254	ACTG2
HERB	MTRR	IDH3A	DGUOK
HERB	SLC12A5	SEPP1	TET3
HERB	ZBTB10	ECI2	BOLA3
HERB	NME5	SH3BGRL	DCTN1
HERB	AMIGO3	BACE1	SUCLG1
HERB	LOXL1	CCT6B	SIAT9
HERB	GBAS	TGFBR2	EIF2AK3
HERB	ADAMTSL3	MCM10	GLC1B
HERB	ARMCX2	FSBP	NCAPH
HERB	ASS1	LYRM9	CNNM4
HERB	PSME3	PRKAR2B	AFF3
HERB	HAUS7	PGAP1	POU3F3
HERB	ANKRD36	RAMP3	SLC5A7
HERB	DOCK4	IDS	NPHP1
HERB	ABCA1	ABCC6	ANAPC1
HERB	LOC100652930	ADAM2	ENDOVESL
HERB	F8	DTX4	POLR1B
HERB	RBM14	SALL2	CKAP2L
HERB	GEM	TSTA3	EN1
HERB	TMEM254	ITGB2	GLI2
HERB	IDH3A	CEP290	RNU4ATAC
HERB	SEPP1	HMGN5	RAB3GAP1
HERB	ECI2	CCDC28A	CXCR4
HERB	SH3BGRL	CYR61	KYNU
HERB	BACE1	F2RL1	ZEB2
HERB	CCT6B	GLS2	CMS8
HERB	TGFBR2	RAB40B	SEMDJL1
HERB	MCM10	IGFBP4	DRS2
HERB	FSBP	LHX6	HAYOS
HERB	LYRM9	LINC00339	MRD42
HERB	PRKAR2B	MLLT4-AS1	SGS
HERB	PGAP1	GP1BB	CILD47
HERB	RAMP3	COL5A1	GLYBP
HERB	IDS	PDGFC	SLSN4
HERB	ABCC6	SPG20	PMNDS
HERB	ADAM2	LGALS3BP	USH1M
HERB	DTX4	MSANTD3-TMEFF1	FASPS3
HERB	SALL2	BEX4	APDS
HERB	TSTA3	SLC16A4	FRAP1
HERB	ITGB2	XPO4	LH1
HERB	CEP290	ZNF33B	ELA2A
HERB	HMGN5	CTNNAL1	MINT
HERB	CCDC28A	WWTR1	PARK9
HERB	CYR61	METTL21B	UHS1
HERB	F2RL1	TMEM135	PLC
HERB	GLS2	ESD	TKS
HERB	RAB40B	LILRB2	SERKAL
HERB	IGFBP4	MPDZ	SOM
HERB	LHX6	TRAPPC10	C1orf4
HERB	LINC00339	UPK1A	HPMRS1
HERB	MLLT4-AS1	ZG16	NHE1
HERB	GP1BB	CBR4	XIGIS
HERB	COL5A1	PCDH7	MGC1203
HERB	PDGFC	CDK2AP2	IRIP
HERB	SPG20	AKR1C3	EDM2
HERB	LGALS3BP	SLC16A2	GLUT1
HERB	MSANTD3-TMEFF1	AUP1	SIL
HERB	BEX4	CCNG2	ORC1L
HERB	SLC16A4	TACC3	2ADUB
HERB	XPO4	ARL15	GPR177
HERB	ZNF33B	MUC5AC	IMD37
HERB	CTNNAL1	DNAJC22	NFSRA
HERB	WWTR1	CIRBP	CMS15
HERB	METTL21B	METTL7A	SAS6
HERB	TMEM135	C9orf114	STL2
HERB	ESD	TMEM106B	SCAMC1
HERB	LILRB2	MIS18BP1	LGN
HERB	MPDZ	RAB26	ARCND1
HERB	TRAPPC10	MSH5-SAPCD1	KCND3S
HERB	UPK1A	TMEM110	LIG2
HERB	ZG16	COCH	ALPS4
HERB	CBR4	TSPAN6	STBM2
HERB	PCDH7	PNRC1	NLS1
HERB	CDK2AP2	QPRT	AGS2
HERB	AKR1C3	SLC25A21	RBM8B
HERB	SLC16A2	HSPA1A	MGC3180
HERB	AUP1	PKIG	PRAAS3
HERB	CCNG2	ACPP	KIAA0461
HERB	TACC3	POLR2L	THH
HERB	ARL15	LOC257152	IFPS
HERB	MUC5AC	AHNAK2	KIAA1150
HERB	DNAJC22	ZNF750	IL6RQ
HERB	CIRBP	ORMDL2	DRADA
HERB	METTL7A	PBX1	SK3
HERB	C9orf114	CCBL2	YAP
HERB	TMEM106B	KCNK15	RIT
HERB	MIS18BP1	ACP6	LMN1
HERB	RAB26	MAP9	NEPH1
HERB	MSH5-SAPCD1	PHLDA1	SESAME
HERB	TMEM110	SP110	CMT1B
HERB	COCH	ELOVL4	CAPON
HERB	TSPAN6	NR2E3	NTRKR3
HERB	PNRC1	ABCA12	CAKUHED
HERB	QPRT	ULK2	THTR1
HERB	SLC25A21	KLF6	THPH2
HERB	HSPA1A	DOHH	TIGR
HERB	PKIG	RDH16	TNFSF6
HERB	ACPP	SMTN	KIAA2025
HERB	POLR2L	ZNF174	NPHS2
HERB	LOC257152	SV2B	RING2
HERB	AHNAK2	DDIT4	CACP
HERB	ZNF750	COL4A5	HRPT2
HERB	ORMDL2	IFT81	HF1
HERB	PBX1	DSE	FHR3
HERB	CCBL2	SLC26A2	FHR1
HERB	KCNK15	NAB2	MCPH5
HERB	ACP6	DNMBP	KIAA0042
HERB	MAP9	RCN1	OFD5
HERB	PHLDA1	MYC	EDSFS
HERB	SP110	MAP2K6	SMLMOD
HERB	ELOVL4	NUBPL	CMS7A
HERB	NR2E3	LRP12	BMFS6
HERB	ABCA12	ISG20	CD46
HERB	ULK2	RBM3	VWS1
HERB	KLF6	CSGALNACT1	MART2
HERB	DOHH	UBE2S	EAG
HERB	RDH16	PYGL	CILD31
HERB	SMTN	GBP2	RP39
HERB	ZNF174	DCBLD2	LDS4
HERB	SV2B	FAM69A	RAB3GAP150
HERB	DDIT4	SKIL	SKDEAS
HERB	COL4A5	MKL1	PHA
HERB	IFT81	GSTA4	H3F3A
HERB	DSE	PBLD	COQ8
HERB	SLC26A2	MAGI2	C1orf69
HERB	NAB2	SCYL2	NPHS18
HERB	DNMBP	C6orf123	DVC1
HERB	RCN1	AK055981	GGPPS1
HERB	MYC	ANXA9	KCS
HERB	MAP2K6	NDUFAF3	CHS1
HERB	NUBPL	TIAM1	VTSIP
HERB	LRP12	BGLAP	PBS
HERB	ISG20	HOXB7	CCCAP
HERB	RBM3	SNHG3	PKBG
HERB	CSGALNACT1	KIF3A	CIAS1
HERB	UBE2S	PLEKHB1	CLK1
HERB	PYGL	IFT74	MRD27
HERB	GBP2	BMP7	BABS
HERB	DCBLD2	EIF2AK2	NAG
HERB	FAM69A	SNORA21	NMYC
HERB	SKIL	FKBP4	TBRS
HERB	MKL1	FBXL6	KIAA1685
HERB	GSTA4	HLA-DQB1	MTPA
HERB	PBLD	PALLD	CCDC164
HERB	MAGI2	AZGP1	TASK
HERB	SCYL2	C11orf63	CRMP5
HERB	C6orf123	ASB9	MTDPS6
HERB	AK055981	PSTPIP2	SLB
HERB	ANXA9	PLEKHA5	NSLH2
HERB	NDUFAF3	SLC16A6	CARD12
HERB	TIAM1	RHOQ	PRKR
HERB	BGLAP	NUAK1	GLC3A
HERB	HOXB7	BLVRB	GINGF
HERB	SNHG3	SFXN3	C2DEL
HERB	KIF3A	ACSS3	VCRL1
HERB	PLEKHB1	BBS7	KIAA0436
HERB	IFT74	ANKRD6	OORS
HERB	BMP7	CRELD1	TTC7
HERB	EIF2AK2	BFSP1	LQT15
HERB	SNORA21	PRLR	COCA1
HERB	FKBP4	DLC1	GTBP
HERB	FBXL6	SLC16A1	ODG1
HERB	HLA-DQB1	FOS	PTHSL2
HERB	PALLD	HSDL2	KIAA1212
HERB	AZGP1	PFN2	CTIP1
HERB	C11orf63	DDX6	C2orf86
HERB	ASB9	ANKRD36B	NS14
HERB	PSTPIP2	PRKD1	TEM8
HERB	PLEKHA5	DIAPH2	HIRIP
HERB	SLC16A6	BCL3	ALSS
HERB	RHOQ	MAF	GAMOS5
HERB	NUAK1	PLBD1	AMSH
HERB	BLVRB	NREP	ACTA3
HERB	SFXN3	DLEU2	DGK
HERB	ACSS3	PDGFRL	KIAA0401
HERB	BBS7	PTGER3	MMDS2
HERB	ANKRD6	IRF9	HMN7B
HERB	CRELD1	PCP4	SUCLA1
HERB	BFSP1	CNPY3	ST3GALV
HERB	PRLR	FOLR1	PEK
HERB	DLC1	LYPD1	CAPH
HERB	SLC16A1	DNM3	ACDP4
HERB	FOS	MPPED2	LAF4
HERB	HSDL2	TAF1D	SNIBFIS
HERB	PFN2	DDX58	CHT1
HERB	DDX6	AGBL2	NPH1
HERB	ANKRD36B	BAMBI	APC1
HERB	PRKD1	NXPE3	TCS4
HERB	DIAPH2	AK021933	RADMIS
HERB	BCL3	GALNT6	ENDOVESLB
HERB	MAF	TP53I3	HPE9
HERB	PLBD1	MYLIP	U4ATAC
HERB	NREP	IFIT5	WARBM1
HERB	DLEU2	MMP9	D2S201E
HERB	PDGFRL	SRI	KYNUU
HERB	PTGER3	OSMR	ZFHX1B
HERB	IRF9	PLOD2	EDSSPD2
HERB	PCP4	ID3	PHRINL
HERB	CNPY3	KLHL7	MDS
HERB	FOLR1	TCF7L1	KIAA0562
HERB	LYPD1	FZD2	IMD14A
HERB	DNM3	PRKACB	SKS
HERB	MPPED2	RP11-649A18.7	LLH
HERB	TAF1D	GPR87	AOMS4
HERB	DDX58	DCXR	SHARP
HERB	AGBL2	OPN3	KRPPD
HERB	BAMBI	PHYH	SJS
HERB	NXPE3	TMEM45A	TFCP2L4
HERB	AK021933	TSPAN1	B120
HERB	GALNT6	NMU	APNH
HERB	TP53I3	ADD3	MRD25
HERB	MYLIP	LOC101929910	GAMOS10
HERB	IFIT5	MYO1B	STL5
HERB	MMP9	ACAP1	HTLVR
HERB	SRI	HS3ST3A1	MCPH7
HERB	OSMR	WASL	KIAA1915
HERB	PLOD2	APBB2	EVI
HERB	ID3	DBN1	IDDEBF
HERB	KLHL7	CTGF	MCPH14
HERB	TCF7L1	CYP4B1	DFNA37
HERB	FZD2	PRIM2	PINS
HERB	PRKACB	N4BP3	KCND3L
HERB	RP11-649A18.7	BCL11B	KIAA0806
HERB	GPR87	HIST1H2AD	NS6
HERB	DCXR	NRP1	PHGDHD
HERB	OPN3	SMIM14	HJCYS
HERB	PHYH	RET	TAR
HERB	TMEM45A	WIPF1	OFD19
HERB	TSPAN1	TFPI2	MRD37
HERB	NMU	TXNRD3	THL
HERB	ADD3	NT5E	PSS6
HERB	LOC101929910	MME	p68
HERB	MYO1B	REPS1	IL6QTL
HERB	ACAP1	EYA2	DSH
HERB	HS3ST3A1	PPP2R3A	SKCA3
HERB	WASL	OGFRL1	HCCA2
HERB	APBB2	C16orf45	ROC1
HERB	DBN1	ARID5B	EMD2
HERB	CTGF	ST3GAL1	NPHS23
HERB	CYP4B1	ASCL1	PVRL4
HERB	PRIM2	ZFP36L2	CMTDID
HERB	N4BP3	CSTA	KIAA0464
HERB	BCL11B	GOLM1	TKT
HERB	HIST1H2AD	LRP4	TRMA
HERB	NRP1		RPRGL1
HERB	SMIM14		GLC1A
HERB	RET		APT1LG1
HERB	WIPF1		IMDSHY
HERB	TFPI2		SRN1
HERB	TXNRD3		RING1B
HERB	NT5E		MSF
HERB	MME		C1orf28
HERB	REPS1		HUS
HERB	EYA2		HLF4
HERB	PPP2R3A		HFL1
HERB	OGFRL1		MKS12
HERB	C16orf45		1D
HERB	ARID5B		MYSPC
HERB	ST3GAL1		AHUS2
HERB	ASCL1		LPS
HERB	ZFP36L2		SKI1
HERB	CSTA		TMBTS
HERB	GOLM1		STROMS
HERB	LRP4		p150
			PHASK
			H3F3
			CABC1
			MMDS3
			GAMOS8
			C1orf124
			MDHLO
			KCS1
			ARVD2
			EGBRS
			SLSN7
			MPPH2
			FCU
			3MC2
			CSS9
			SOPH
			ODED
			HESJAS
			SHAPNS
			C2orf39
			PPH4
			CRAM
			CMT2EE
			KIAA1179
			CLAN
			LEUDEN
			ASGD6
			GF1
			CMS22
			KIAA1140
			FCC1
			HNPCC5
			SCZD17
			HKRP1
			EVI9
			BBS15
			ATR
			MMDS1
			KIAA0328
			MICCAP
			VSCM1
			MTDPS3
			BEFAHRS
			MTDPS9
			SPDRS
			PERK
			BRRN1
			KINS
			HMN7A
			SLSN1
			CJS
			MOPD1
			P130
			NPY3R
			VCRL2
			SMADIP1
			ALGAZ
			JBTS25
			IMD14B
			EDSKCL1
			HIAA0929
			SPG78
			SJA
			VWS2
			SMARCF1
			LIKNS
			DYT18
			BMFS4
			ZKS
			MEPCA
			DFNB82
			SCA19
			UFS2
			CMNS
			WHSUS
			TRHY
			GANDS
			HIES5
			DSRAD
			ZLS3
			GRNG
			NS8
			FPLD2
			PRR4
			DSS
			NPHS22
			WRCN
			THMD1
			JOAG
			FASL
			HIPI3
			SZP
			ARMD4
			CFHL3
			CFHL1
			MCPH20
			MMIHS3
			CMS7B
			PIT
			NNMS
			ZLS1
			KIAA0839
			BRYLIB1
			SCAR9
			SPG74
			RJALS
			HRD
			ARVC2
			BBS16
			FCAS1
			ILFS2
			MODED
			CILD21
			RTSC4
			SRTD10
			IPAF
			DYT33
			HGF
			MINAT
			HNPCC1
			MMRCS3
			GIRDIN
			KIAA1809
			CHDTHP
			GAPO
			MMIHS5
			PEOB4
			WRS
			MCPH23
			CMS20
			JBTS4
			TALS
			MARTS2
			WHIMS1
			SIP1
			MRT77
			ROCHIS
			RATARS
			SJS1
			MRD14
			PED
			CMCS
			SCA22
			NCMS
			UHS3
			IFI4
			CMD1A
			EDSS1
			CHN2
			GPOA
			ALPS1B
			DING
			HAPO
			AHUS1
			PPS1
			WARBM2
			ARCA2
			PEAMO
			VACRDS
			NALP3
			RP71
			AIFEC
			NS4
			GIDID
			MMRCS2
			APE
			DILOS
			NCPH1
			RFMN
			CSS2
			GLUT1DS
			BRGDA9
			G1P1
			HGPS
			BAP1
			OFC6
			MARTS1
			COQ10D4
			PYPAF1
			BBS20
			FCAS4
			GIV
			LWS
			EIG12
			AGS6
			LUSYAM
			DFNA34
			PEHOL
			DYT9
			KEFH
			SDCHCN
			DPCD
			PIFO
			SSNA1
			SIL1
			ZNRD2
			ABCA7
			MYD88
			TROVE2
			CENPI
			ICA1
			HLA-DRB1
			TRIM21
			SSB
			TP53
			FBN1
			PTEN
			ATM
			BRAF
			COL1A1
			FAS
			STAT3
			POLG
			PRKAR1A
			AKT1
			IL10
			TNFRSF1A
			TNF
			ALDH3A2
			IL6
			COL1A2
			SLC12A3
			CD40LG
			AIRE
			C11orf65
			PRKCD
			INS
			COL4A3
			C3
			ALB
			EGFR
			MIR21
			IL1B
			B2M
			INSR
			SPTAN1
			FOXP3
			COL18A1
			CTLA4
			CASP8
			IFIH1
			SMAD3
			TGFB1
			TWNK
			CRP
			STAT1
			IFNG
			HLA-B
			THBD
			MEFV
			PAX6
			FGF10
			EZH2
			CALR
			COQ8A
			TTR
			COL11A2
			CD4
			MIR155
			POMC
			MIR146A
			SHH
			IL4
			SNRPN
			PRKACA
			CAV3
			PRKAR1B
			IGF1
			TLR4
			FRAXA
			CXCL8
			ACE
			XIAP
			CTSC
			INPP5K
			CD40
			CYP19A1
			CCR6
			PPARG
			NAGLU
			STAT2
			NOS3
			IL2RA
			ADIPOQ
			APOE
			CD27
			F2
			IL2
			GNAQ
			IL17A
			STAT4
			C1S
			CD79A
			U2AF1
			MPO
			HLA-DQA1
			TAP2
			EDN1
			FLNB
			TREX1
			DNMT1
			IRF5
			ICAM1
			CCL2
			CYP17A1
			C4A
			EGF
			ETV6
			PSMB8
			HLA-A
			IL7R
			H19
			TAP1
			IL21R
			STIM1
			TNFAIP3
			VDR
			IL12A
			VCP
			ELANE
			NR3C1
			PRL
			ADAMTS13
			H2AC18
			ALDH2
			NFKB1
			IKZF1
			NDN
			BCL6
			CDKN3
			IL1RN
			APOH
			IFNA1
			GTF2I
			CD8A
			TNFSF13B
			MIR142
			ITPR1
			TFAP2A
			CYP21A2
			ICOSLG
			CRYAA
			PRTN3
			GTF2IRD1
			AGTR1
			MIR200B
			TG
			TLR2
			CD28
			GZMB
			VWF
			AGK
			CYP11A1
			ITGA3
			SATB1
			SOCS1
			TNFRSF1B
			FN1
			ETS1
			MIR22
			IL18
			GAPDH
			CCR5
			SHBG
			OXTR
			APTX
			IL13
			IRF1
			CCL5
			CALCA
			PTPN22
			CSF2
			IL1A
			FLT3
			CA2
			GPT
			VIM
			IL5
			MIR145
			TNFRSF13B
			TFRC
			CD55
			KRT14
			CD19
			TGM5
			HLA-C
			SNCA
			STAT5A
			SYP
			MIR200C
			BAX
			FCGR3A
			HTT
			JUN
			IL7
			CCL3
			CRH
			PLAT
			VCAM1
			PUF60
			PON1
			F3
			IL1R1
			SPP1
			NEFL
			SMAD2
			PSMB9
			RO60
			NGF
			SLC12A2
			AICDA
			CD44
			MALT1
			SERPINA3
			IL15
			LONP1
			KRT7
			CXCL13
			IL2RB
			PDCD1
			CD274
			MBP
			CD34
			SELP
			LPL
			TBK1
			ATP6V1B2
			BCL2L1
			CHUK
			IL23R
			CLU
			IRF8
			EDNRA
			MBL2
			GAD1
			CXCR5
			CXCR2
			NTRK1
			AQP5
			ITGB1
			RETN
			MSTO1
			TNFRSF13C
			S100B
			COG4
			HSPA5
			LTF
			TNPO3
			CXCL10
			PIK3C2A
			PLA2G6
			FCGR3B
			LTA
			GFAP
			OCLN
			HSPD1
			HLA-DPB1
			GUSB
			GJA8
			CYP1A1
			SELL
			HP
			GSTM1
			EZR
			CCR7
			TPO
			TLR7
			CCR1
			NR4A2
			CST3
			ENO2
			LEF1
			MUC1
			MIR31
			SELE
			CR2
			PARP1
			AXL
			HMGB1
			NFKBIA
			SF3B2
			MKI67
			GMPPB
			FADD
			DLAT
			IRF4
			NR3C2
			IL3
			NCF1
			HCRT
			AMPH
			RFC1
			LYZ
			ADGRG1
			TLR9
			TRAF6
			AGO2
			CYP2D6
			TPP1
			LCN2
			ATP1A2
			HSPB1
			MAPK8
			VIP
			BMP6
			CCL4
			ACSL4
			OGDH
			CD80
			NPY
			CLN3
			BLK
			CYCS
			AQP4
			PCNA
			TLR3
			CD36
			IRF3
			TOP1
			CD59
			DDHD2
			SPTBN1
			EDA
			TSHR
			CASP9
			MERTK
			SOCS3
			FOXP2
			CENPB
			AARS1
			CASP1
			CTSD
			MIR483
			IFNB1
			FURIN
			ITGAM
			TRB
			TGM1
			TGFA
			CCN2
			PPT1
			MIF
			IRF7
			DAXX
			MIRLET7D
			CHI3L1
			IL12B
			CFLAR
			SCT
			IL17F
			CR1
			ITGAL
			ATP6V1B1
			HLA-DRB5
			MAG
			HSPA4
			CX3CR1
			CLEC7A
			IFNAR1
			NOS1
			SAR1B
			IL21
			TNFRSF10A
			AGER
			ANXA5
			CD247
			CCL21
			CD2
			H4C16
			CCL11
			FXN
			LOC106627981
			KLRK1
			RNPC3
			SLC1A2
			CD70
			NCAM1
			TNIP1
			CXCR3
			PAX5
			ISCA1
			SP1
			HSP90AA1
			CEACAM5
			TJP1
			TAC1
			MOG
			RBBP4
			ALPP
			IGHM
			TNFSF12
			RORA
			CTDP1
			CTSG
			CD58
			TARS1
			AQP2
			C4B
			TNFRSF11B
			ATP6AP1
			MS4A1
			TLR8
			HYOU1
			ATF6
			ADAM17
			XBP1
			TRAF3IP2
			SAA1
			RPS6KA5
			F2R
			APOA2
			GSTT1
			ACP5
			MIR30A
			HSPA8
			SPAST
			LINC02384
			ALDH3A1
			CLDN10
			CD86
			PF4
			TLR1
			AKNA
			SRD5A1
			POU2F1
			KRT1
			FA2H
			TGM2
			IL33
			FBL
			ITPR3
			MUC16
			STS
			MIR125B1
			FLG
			XRCC5
			MYB
			CLDN4
			XDH
			FST
			IRAK1
			MICA
			MIR130A
			IL23A
			MICB
			GRP
			LIPC
			RNF125
			XRCC6
			TSLP
			MIA2
			ALDH16A1
			LIN28B
			ABCB6
			SEPSECS
			IL17RA
			IL1RL1
			CXCL1
			SPTBN2
			FAM167A
			S100A9
			ALDH4A1
			SFTPD
			ADCYAP1
			COL17A1
			PHB1
			SLPI
			DDX39B
			DNASE1
			ACSL6
			AQP1
			DAB1
			NFATC1
			LGALS3
			KIR3DL1
			SIAE
			MSMB
			ALOX5
			PTGS1
			PIM1
			AGBL5
			SDC1
			GC
			CXCR2P1
			ADIPOR1
			MX1
			TNFSF4
			CD6
			BANK1
			IFNG-AS1
			MIR1207
			LAMB1
			NFKBIL1
			ATP5F1A
			CAST
			BAK1
			PRDM1
			GAL
			MUC4
			NCL
			IAPP
			LIN28A
			CD244
			RNASE3
			ICAM3
			S100A8
			PPBP
			ARHGEF3
			PLA2G7
			IGKC
			IL9
			MUC5B
			SNRNP70
			DDIT3
			IL12RB2
			UBE4B
			AGMO
			MIR151A
			TRIM63
			CXCL9
			EXOSC10
			APCS
			ITGA2
			LINC00426
			SLC25A38
			GBA2
			PIP
			ARRB2
			MIRLET7A1
			S100A6
			KLHL12
			DIABLO
			ANXA11
			PIGR
			TRIM27
			RNF213
			PDP1
			GAS6
			GOLGA1
			CHRM1
			TNFRSF6B
			MIR125B2
			KRT16
			CYP21A1P
			GRIN3B
			IL22
			CTSH
			PADI4
			TXN
			CCL17
			ALDH1A1
			CCR9
			HNRNPH1
			ORM2
			SERPINH1
			TIGIT
			IL1RL2
			IFI16
			TNFRSF17
			SLC26A3
			FUCA1
			TFF3
			TCP1
			CTSS
			RNY1
			HACL1
			LTBR
			ITGAX
			CLDN3
			CXCR6
			AREG
			ALDH9A1
			S1PR1
			HMGA1
			KCNC3
			ARHGAP45
			EDC4
			AQP3
			IL18BP
			LSM2
			CENPC
			RCC1
			SUMO4
			AMBP
			CD226
			PRKAR2A
			TYRO3
			CCN1
			GZMA
			RECK
			APAF1
			DNAJC3
			SPDEF
			NCR3
			NUMA1
			CASP2
			TMCO4
			ELAVL4
			SPHK1
			LTB
			SERPING1
			CKAP4
			FCRL4
			ADIPOR2
			MATN1
			CX3CL1
			MASP2
			VIPR2
			TNFRSF18
			IQGAP2
			ITPR2
			PEBP1
			ALDH1B1
			PKM
			CD1D
			AIM2
			VARS2
			CCL20
			EEA1
			P2RX7
			ADRA2C
			DEFB1
			BST2
			LGALS1
			CCL22
			GADD45A
			KRT6B
			GOLGA3
			HCP5
			KIR2DS4
			PDE5A
			BEAN1
			TLR10
			TRIM68
			TXLNA
			SLC50A1
			RPLP0
			IVL
			GRAP
			C4BPB
			MAP2K4
			IL37
			TBCC
			PRKAB1
			DEFB4A
			EDA2R
			MIR744
			CD22
			TNFSF13
			P4HTM
			ACTN1
			GOLGA4
			LCN1
			CD200
			F11R
			CAPN1
			GIT2
			CCR8
			PRRC2A
			IGHG1
			TNFSF18
			MUC19
			MCAM
			MDK
			COIL
			KIR2DL1
			CXCL11
			P2RY2
			CRISP3
			CPQ
			C4BPA
			CCL18
			CHRNA3
			HLA-DRB3
			CD276
			GPI
			BLZF1
			REG1A
			EPX
			OAS1
			BPIFA1
			CASP8AP2
			PLA2G10
			IL36A
			MIR4695
			RSAD2
			PMVK
			CXCL16
			PATZ1
			ARMC8
			TPMT
			ALDH1L2
			FSTL1
			GOLGB1
			MIR181D
			UBE2D1
			MUC7
			ACSL3
			ARR3
			CD180
			IL27
			PTN
			GNL3
			DUSP19
			LAMP3
			CHIA
			TPI1
			TRIM38
			CYP4F22
			WFDC2
			TSSK1B
			MNDA
			PSMB1
			DEFB103B
			CA6
			EBF1
			CSN1S1
			DNAJC10
			CARD16
			HTN1
			KIR2DL3
			PRSS2
			CA1
			BST1
			EBI3
			HMCN1
			CD93
			CD72
			CCL27
			CDKL2
			CCL23
			NR6A1
			NRON
			RAB3D
			IGK
			TNRC6A
			UBE2D2
			KIR3DS1
			RBMS3
			ENHO
			RPL7
			IGSF10
			ASCL2
			FPR2
			FMO1
			MIR22HG
			NT5C1A
			EPSTI1
			RPLP1
			STATH
			IL1F10
			DEFA1
			MIR5571
			KIR2DS1
			IL34
			ACSL1
			H1-5
			IL25
			CCL3L1
			LILRA3
			RPLP2
			CYP4A11
			ALDH6A1
			LACRT
			TSIX
			KIR2DL2
			BTLA
			MIR5100
			CYP4F2
			FABP5
			MIR4524B
			THM
			MIR5572
			BIRC7
			ACSL5
			BTN1A1
			IL22RA1
			ITGA1
			DPP7
			SEPTIN7
			H2BC12L
			CCL28
			KIR2DS5
			C1QTNF3
			KIR2DS2
			MARCO
			FBLN7
			KIR2DS3
			SPRR2A
			HTN3
			GTF2I-AS1
			TRBV16
			BHLHA15
			FUT7
			PSME1
			KTN1
			LPO
			IFN1@
			IGHV3-71
			UBE2E1
			ALDH8A1
			KCNH3
			RAB11FIP5
			PYHIN1
			PLA1A
			APOBEC3A
			ASGR2
			FOXN2
			TASL
			C1orf68
			GTF2F1
			TIRAP
			TRBV20OR9-2
			GALNT13
			VGLL3
			PGLYRP2
			APOF
			LILRA1
			HMGB2
			SPRR1B
			HSBP1
			CYP4F3
			NUDT15
			RELA
			VEGFA
			HIF1A
			CYP3A4
			SOD2
			CFTR
			ITGA4
			CTSB
			NOS2
			CASP3
			MAPK1
			CDH1
			BCL2
			CXCL12
			VTCN1
			TNFSF10
			THBS1
			MYCN
			PSME3
			ABCA1
			PRKAR2B
			ITGB2
			F2RL1
			TRAPPC10
			MUC5AC
			POLR2L
			PBX1
			ELOVL4
			MYC
			TIAM1
			BGLAP
			EIF2AK2
			HLA-DQB1
			BLVRB
			PRLR
			FOS
			IRF9
			MMP9
			ID3
			MME

## Sheet: Additional file 2
Additional file 2:Top ten Enrichment Results from each Go analysis
Description	Count	pvalue	Type
response to hormone	12	1.86235e-10	BP
positive regulation of locomotion	11	2.72362e-10	BP
response to radiation	11	1.02516e-11	BP
positive regulation of cell death	11	3.07367e-10	BP
hematopoietic or lymphoid organ development	11	1.19886e-09	BP
immune system development	11	2.36324e-09	BP
response to hypoxia	10	3.08217e-12	BP
regulation of apoptotic signaling pathway	10	4.63087e-11	BP
response to xenobiotic stimulus	10	1.37044e-10	BP
cellular response to cytokine stimulus	10	2.56703e-08	BP
external side of plasma membrane	8	1.42481e-07	CC
membrane raft	7	2.21451e-07	CC
membrane microdomain	7	2.26078e-07	CC
transcription regulator complex	6	5.28291e-05	CC
extracellular matrix	6	0.000101382	CC
perinuclear region of cytoplasm	6	0.000371581	CC
plasma membrane protein complex	5	0.00241314	CC
focal adhesion	4	0.00231686	CC
early endosome	3	0.00216187	CC
glutamatergic synapse	3	0.00904019	CC
kinase binding	8	7.18726e-06	MF
transcription factor binding	7	1.21337e-05	MF
protein domain specific binding	6	0.000283667	MF
transcription coregulator binding	5	3.33891e-07	MF
cell adhesion molecule binding	5	0.000819689	MF
cytokine receptor binding	5	2.97023e-05	MF
peptide binding	5	7.30091e-05	MF
amide binding	5	0.000196736	MF
ubiquitin protein ligase binding	4	0.00065244	MF
integrin binding	4	5.4377e-05	MF

## Sheet: Additional file 3
Additional file 3:Enrichment Results from KEGG analysis
Pathway	Enrichment	Hits	pvalue	Count
Apoptosis	38.8204	BCL2|CASP3|CTSB|FOS|MAPK1|RELA|TNFSF10	5.33e-10	7
IL-17 signaling pathway	48.142	CASP3|FOS|MMP9|MUC5AC|MAPK1|RELA	2.74e-09	6
HIF-1 signaling pathway	41.517	BCL2|HIF1A|NOS2|MAPK1|RELA|VEGFA	6.72e-09	6
Relaxin signaling pathway	35.0802	FOS|MMP9|NOS2|MAPK1|RELA|VEGFA	1.85e-08	6
Th17 cell differentiation	34.9178	FOS|HIF1A|HLA-DQB1|MAPK1|RELA	3.19e-07	5
TNF signaling pathway	33.6708	CASP3|FOS|MMP9|MAPK1|RELA	3.82e-07	5
Prolactin signaling pathway	43.0986	FOS|MAPK1|PRLR|RELA	2.28e-06	4
MAPK signaling pathway	15.3923	CASP3|FOS|MYC|MAPK1|RELA|VEGFA	2.36e-06	6
NOD-like receptor signaling pathway	20.4952	BCL2|CTSB|MAPK1|RELA|IRF9	4.42e-06	5
Th1 and Th2 cell differentiation	32.7924	FOS|HLA-DQB1|MAPK1|RELA	6.8e-06	4
cAMP signaling pathway	17.0639	CFTR|FOS|MAPK1|RELA|TIAM1	1.08e-05	5
Osteoclast differentiation	23.5695	FOS|MAPK1|RELA|IRF9	2.51e-05	4
Estrogen signaling pathway	21.8616	BCL2|FOS|MMP9|MAPK1	3.37e-05	4
Chemokine signaling pathway	15.713	MAPK1|RELA|CXCL12|TIAM1	0.00012145	4
B cell receptor signaling pathway	27.5936	FOS|MAPK1|RELA	0.000177817	3
Ras signaling pathway	12.8379	MAPK1|RELA|TIAM1|VEGFA	0.000263139	4
NF-kappa B signaling pathway	21.7565	BCL2|RELA|CXCL12	0.000358336	3
Toll-like receptor signaling pathway	21.7565	FOS|MAPK1|RELA	0.000358336	3
C-type lectin receptor signaling pathway	21.7565	MAPK1|RELA|IRF9	0.000358336	3
T cell receptor signaling pathway	21.7565	FOS|MAPK1|RELA	0.000358336	3
Cholinergic synapse	20.0237	BCL2|FOS|MAPK1	0.000456936	3
Sphingolipid signaling pathway	19.0141	BCL2|MAPK1|RELA	0.00053145	3
Neurotrophin signaling pathway	19.0141	BCL2|MAPK1|RELA	0.00053145	3
PI3K-Akt signaling pathway	17.0446	BCL2|ITGA4|MYC|MAPK1|PRLR|RELA|THBS1|VEGFA	1.84e-08	8
Rap1 signaling pathway	21.5493	CDH1|ITGB2|MAPK1|THBS1|TIAM1|VEGFA	3.34e-07	6
JAK-STAT signaling pathway	18.6228	BCL2|MYC|PRLR|IRF9	6.3e-05	4
TGF-beta signaling pathway	32.0947	ID3|MYC|MAPK1|THBS1	7.41e-06	4
Thyroid hormone signaling pathway	18.6998	CDH1|MYC|MAPK1	0.000557911	3
Apelin signaling pathway	16.2782	CDH1|NOS2|MAPK1	0.00083465	3
Hippo signaling pathway	14.4119	CDH1|ITGB2|MYC	0.00118601	3
FoxO signaling pathway	17.2723	MAPK1|SOD2|TNFSF10	0.000702873	3
p53 signaling pathway	30.9955	BCL2|CASP3|THBS1	0.000125918	3
Autophagy - animal	21.3965	BCL2|CTSB|HIF1A|MAPK1	3.67e-05	4

## Sheet: Additional file 4
Additional file 4:Molecular Docking scores
proteins	FOS	HIF1α	HLA-DQB1	ID3	IRF9	ITGB2	ITGB4	MAPK1	MMP9	MUC5AC	MYC	NOS2	PRLR	RELA	SOD2	THBS1	TIAM1	TNFSF10	VEGFA
Binding energy (kcal/mol)	-6.9	-7.3	-7	-8	-6.7	-7	-7.1	-8.2	-8.1	-8.6	-7.4	-8.3	-7.6	-7.8	-6.7	-6.6	-7.1	-6.2	-7.3

## Sheet: Additional file 5
Additional file 5:Effect of artemisinin on salivary flow rate in mice.
GROUP	salivary flow rate at 0 week (μl·min-1)	salivary flow rate at 8 week (μl·min-1)
1 normal group	30.91	23.24
1	27.12	26.2
1	26.6	25.48
2 model group	30.31	11.26
2	29.27	14.13
2	27.36	14.35
3 artemisinin group	30.4	20.48
3	29.89	15.3
3	26.54	20.9
4 HCQ group	30.32	19.66
4	29.5	20.9
4	27.05	20.36
Multiple Comparison
Dependent variable:salivary flow rate at 8 week
GROUP	(J) 1=normal group，2=model group，3=artemisinin group，4=HCQ group	Mean Difference (I-J)	Standard error	Significance	95% Confidence interval
					Lower limit	Upper limit
4	3	1.42667	1.60157	0.399	-2.2666	5.1199
	2	7.06000*	1.60157	0.002	3.3668	10.7532
	1	-4.66667*	1.60157	0.019	-8.3599	-0.9734
3	4	-1.42667	1.60157	0.399	-5.1199	2.2666
	2	5.63333*	1.60157	0.008	1.9401	9.3266
	1	-6.09333*	1.60157	0.005	-9.7866	-2.4001
2	3	-5.63333*	1.60157	0.008	-9.3266	-1.9401
	4	-7.06000*	1.60157	0.002	-10.7532	-3.3668
	1	-11.72667*	1.60157	0	-15.4199	-8.0334
1	3	6.09333*	1.60157	0.005	2.4001	9.7866
	4	4.66667*	1.60157	0.019	0.9734	8.3599
	2	11.72667*	1.60157	0	8.0334	15.4199
* The significance level of the difference in means was 0.05.

## Sheet: Additional file 6
Additional file 6:Effect of artemisinin on pathological score and lymphocyte infiltration level of mice submandibular gland.
GROUP	pathological score	number of lymphocytic infiltration foci
1 normal group	1.75	1
1	0.75	0
1	1.75	1
2 model group	3.75	15
2	4	16
2	3.75	14
3 artemisinin group	2.5	9
3	3	7
3	2.75	10
4 HCQ group	3.25	12
4	2.75	11
4	3	12
Multiple Comparison
Dependent variable:number of lymphocytic infiltration foci
GROUP	(J) 1=normal group，2=model group，3=artemisinin group，4=HCQ group	Mean Difference (I-J)	Standard error	Significance	95% Confidence interval
					Lower limit	Upper limit
4	3	3.00000*	0.8165	0.006	1.1172	4.8828
	2	-3.33333*	0.8165	0.004	-5.2162	-1.4505
	1	11.00000*	0.8165	0	9.1172	12.8828
3	4	-3.00000*	0.8165	0.006	-4.8828	-1.1172
	2	-6.33333*	0.8165	0	-8.2162	-4.4505
	1	8.00000*	0.8165	0	6.1172	9.8828
2	3	6.33333*	0.8165	0	4.4505	8.2162
	4	3.33333*	0.8165	0.004	1.4505	5.2162
	1	14.33333*	0.8165	0	12.4505	16.2162
1	3	-8.00000*	0.8165	0	-9.8828	-6.1172
	4	-11.00000*	0.8165	0	-12.8828	-9.1172
	2	-14.33333*	0.8165	0	-16.2162	-12.4505
* The significance level of the difference in means was 0.05.
Multiple Comparison
Dependent variable:pathological score
GROUP	(J) 1=normal group，2=model group，3=artemisinin group，4=HCQ group	Mean Difference (I-J)	Standard error	Significance	95% Confidence interval
					Lower limit	Upper limit
4	3	0.25	0.2826	0.402	-0.4017	0.9017
	2	-.83333*	0.2826	0.018	-1.485	-0.1817
	1	1.58333*	0.2826	0.001	0.9317	2.235
3	4	-0.25	0.2826	0.402	-0.9017	0.4017
	2	-1.08333*	0.2826	0.005	-1.735	-0.4317
	1	1.33333*	0.2826	0.002	0.6817	1.985
2	3	1.08333*	0.2826	0.005	0.4317	1.735
	4	.83333*	0.2826	0.018	0.1817	1.485
	1	2.41667*	0.2826	0	1.765	3.0683
1	3	-1.33333*	0.2826	0.002	-1.985	-0.6817
	4	-1.58333*	0.2826	0.001	-2.235	-0.9317
	2	-2.41667*	0.2826	0	-3.0683	-1.765
* The significance level of the difference in means was 0.05.

## Sheet: Additional file 7
Additional file 7:Effect of artemisinin on proportion of Tregs and IL-17 in lymphocytes.
GROUP	proportion of Tregs in lymphocytes (%)	proportion of IL-17 in lymphocytes (%)
1 normal group	14.7	0.1
1	13	0.3
1	16.7	0.3
2 model group	11.6	1.2
2	11.2	1.1
2	9.5	1.2
3 artemisinin group	14.1	1
3	13.3	0.7
3	12.8	0.5
4 HCQ group	12.5	0.9
4	13.4	0.7
4	13.1	0.8
Multiple Comparison
Dependent variable:proportion of Tregs in lymphocytes
GROUP	(J) 1=normal group，2=model group，3=artemisinin group，4=HCQ group	Mean Difference (I-J)	Standard error	Significance	95% Confidence interval
					Lower limit	Upper limit
4	3	-0.4	0.94104	0.682	-2.57	1.77
	2	2.23333*	0.94104	0.045	0.0633	4.4034
	1	-1.8	0.94104	0.092	-3.97	0.37
3	4	0.4	0.94104	0.682	-1.77	2.57
	2	2.63333*	0.94104	0.023	0.4633	4.8034
	1	-1.4	0.94104	0.175	-3.57	0.77
2	3	-2.63333*	0.94104	0.023	-4.8034	-0.4633
	4	-2.23333*	0.94104	0.045	-4.4034	-0.0633
	1	-4.03333*	0.94104	0.003	-6.2034	-1.8633
1	3	1.4	0.94104	0.175	-0.77	3.57
	4	1.8	0.94104	0.092	-0.37	3.97
	2	4.03333*	0.94104	0.003	1.8633	6.2034
* The significance level of the difference in means was 0.05.
Multiple Comparison
Dependent variable:proportion of IL-17 in lymphocytes
GROUP	(J) 1=normal group，2=model group，3=artemisinin group，4=HCQ group	Mean Difference (I-J)	Standard error	Significance	95% Confidence interval
					Lower limit	Upper limit
4	3	0.06667	0.12247	0.601	-0.2158	0.3491
	2	-.36667*	0.12247	0.017	-0.6491	-0.0842
	1	.56667*	0.12247	0.002	0.2842	0.8491
3	4	-0.06667	0.12247	0.601	-0.3491	0.2158
	2	-.43333*	0.12247	0.008	-0.7158	-0.1509
	1	.50000*	0.12247	0.004	0.2176	0.7824
2	3	.43333*	0.12247	0.008	0.1509	0.7158
	4	.36667*	0.12247	0.017	0.0842	0.6491
	1	.93333*	0.12247	0	0.6509	1.2158
1	3	-.50000*	0.12247	0.004	-0.7824	-0.2176
	4	-.56667*	0.12247	0.002	-0.8491	-0.2842
	2	-.93333*	0.12247	0	-1.2158	-0.6509
* The significance level of the difference in means was 0.05.
